# Supplementary material for: Perceived sensorimotor synchrony enhances pain modulation and attenuates laser-evoked potentials
Source: Commun Biol. 2025 Nov 25;8:1674. doi: 10.1038/s42003-025-09076-7 (PMC12647666; doi:10.1038/s42003-025-09076-7)
Supplement: Supplementary file 3 — Supplementary Data 1 [file 42003_2025_9076_MOESM3_ESM.xlsx]

## Sheet: Fig. 2
Figure3A	Group	Δ Pain intensity	Δ Unpleasantness		Figure3B	Δ Positive affect	Δ Negative affect
	silence	2	0.2			-1	-5
	silence	0.1	-0.3			-2	-9
	silence	-1.5	-1.8			-10	-4
	silence	-1.3	-1			-1	0
	silence	-0.1	0.55			-2	2
	silence	-0.5	-0.6			-2	2
	silence	0.55	0.2			0	-5
	silence	0.25	-0.1			-3	-2
	silence	1.3	0.45			3	-1
	silence	-0.35	-1.55			4	-6
	silence	0.35	0.5			16	15
	silence	0.2	0.15			0	0
	silence	1.6	-0.2			-5	-5
	silence	0.6	0			-2	-1
	silence	0.25	1.7			1	-6
	silence	0.15	0.95			-1	-3
	silence	0.45	0.15			-4	5
	silence	1.45	2.15			-6	0
	silence	1.45	1.4			-7	-4
	silence	-0.25	2.05			-5	5
	drumming-only	-1.65	-1.95			0	-2
	drumming-only	0.4	0.5			-2	0
	drumming-only	0.2	-1.35			0	0
	drumming-only	-0.65	-0.7			-3	-1
	drumming-only	1	0.25			2	1
	drumming-only	0.85	0.9			3	-1
	drumming-only	-1.55	-1.55			1	0
	drumming-only	0.15	-0.05			6	-2
	drumming-only	2.35	2.35			0	-12
	drumming-only	0.05	-0.1			-2	0
	drumming-only	0.6	1.5			0	-3
	drumming-only	0	0.65			4	0
	drumming-only	0.4	1.1			2	-7
	drumming-only	-1.7	-0.6			2	0
	drumming-only	0.65	0.65			1	-1
	drumming-only	0.6	0.3			1	-4
	drumming-only	-0.8	-0.9			1	3
	drumming-only	1	-0.6			10	-3
	drumming-only	-0.05	1.2			10	0
	drumming-only	1.95	3			3	-2
	listening-only	-3	-3.7			0	-3
	listening-only	0.7	0.35			1	-5
	listening-only	-1.85	-2.2			12	-20
	listening-only	-1.7	-1.5			3	-1
	listening-only	-0.15	-0.5			1	-9
	listening-only	0.7	1.65			6	-1
	listening-only	0.4	0.45			3	-6
	listening-only	0.75	-1.5			0	0
	listening-only	-0.6	-3.2			5	-2
	listening-only	0.2	-1.75			4	0
	listening-only	-2.5	-1.85			1	-3
	listening-only	-1.4	-2.1			1	-4
	listening-only	-0.6	-0.15			-7	-5
	listening-only	0.35	1.3			7	-9
	listening-only	-0.9	-0.25			-1	-5
	listening-only	0.7	-0.05			11	-10
	listening-only	0	0.1			7	-8
	listening-only	-0.8	-1.25			4	-8
	listening-only	0.9	1.3			7	-13
	listening-only	0.3	-0.9			-2	-10
	drumming-and-listening	-2.1	0			2	-2
	drumming-and-listening	-1.9	-1.9			-6	-6
	drumming-and-listening	-3.3	-2.35			0	0
	drumming-and-listening	-2	-1.75			4	-7
	drumming-and-listening	-1.55	-0.55			6	-4
	drumming-and-listening	-0.2	-1.35			1	-7
	drumming-and-listening	-0.5	0			13	-14
	drumming-and-listening	-1.7	-1.25			3	1
	drumming-and-listening	-1.3	-1.7			9	-14
	drumming-and-listening	-2.85	-2.7			4	0
	drumming-and-listening	-1.6	-2.3			2	-27
	drumming-and-listening	-2.5	-1.2			-4	-1
	drumming-and-listening	-4.15	-4.1			1	2
	drumming-and-listening	-3.15	1.05			7	-14
	drumming-and-listening	-1.8	-2.55			-1	0
	drumming-and-listening	-1.05	-1.5			2	2
	drumming-and-listening	-3.5	-3.85			6	-16
	drumming-and-listening	-2.55	-3.4			0	-1
	drumming-and-listening	-1.65	-3.15			5	-16
	drumming-and-listening	-2.3	-3.05			8	-10

## Sheet: Fig. 3
Figure4A	Group	Δ Pain intensity	Δ Unpleasantness	Δ Positive affect	Δ Negative affect		Figure4B	Q1	Q2	Q3	Q4
	in-phase	-1.75	-1.4	10	3			5	4	4	4
	in-phase	-3	-3.25	-6	-2			1	2	4	4
	in-phase	-3	-1.1	7	-6			5	5	5	5
	in-phase	-1.2	-1.9	-6	-7			2	3	1	4
	in-phase	-1.55	-2.95	1	-5			3	5	3	5
	in-phase	-0.25	-0.85	3	0			3	4	5	5
	in-phase	-0.55	1	5	-5			3	5	5	5
	in-phase	-1.65	-0.75	5	-9			4	2	3	4
	in-phase	-1.45	-1.95	23	0			5	5	4	5
	in-phase	0.55	0.6	14	3			3	1	5	4
	in-phase	-2.55	-5.55	0	4			3	4	4	4
	in-phase	0.2	0.3	-3	-6			2	1	3	4
	in-phase	-1.45	-0.75	6	-1			5	3	4	5
	in-phase	-0.3	0.45	6	-2			4	3	4	5
	in-phase	-3.05	-5.05	5	-3			5	5	4	5
	in-phase	-0.5	-2.35	1	-2			2	4	4	4
	in-phase	-2.8	-2.1	-5	-16			4	5	5	4
	in-phase	-0.4	-0.5	-1	0			2	4	4	4
	in-phase	-2.6	-1.35	15	-3			5	4	3	5
	in-phase	-0.1	-0.55	-15	1			1	1	4	4
	in-phase	-1.4	0.25	-2	-2			4	5	4	4
	in-phase	-2.65	-4.1	5	-1			3	4	4	4
	anti-phase	-1.25	-2.05	-1	-3			4	4	4	4
	anti-phase	-1.4	-1.05	2	-7			3	3	5	5
	anti-phase	-2	-1.6	2	-1			5	3	4	4
	anti-phase	-0.45	-0.05	-15	16			2	1	5	3
	anti-phase	-1.85	-0.8	2	0			4	4	4	3
	anti-phase	-1.95	-2.65	-5	-9			4	5	4	4
	anti-phase	0.85	0.8	5	-2			3	5	4	3
	anti-phase	-2.4	-0.25	4	-7			4	4	3	3
	anti-phase	-3.35	-1.2	-11	-2			5	5	4	4
	anti-phase	0.25	0.1	-1	0			4	2	5	5
	anti-phase	-3.25	-3.35	-4	-10			2	4	5	4
	anti-phase	-3.3	-0.65	1	-4			3	5	4	4
	anti-phase	0.5	1.95	9	-4			2	2	4	4
	anti-phase	-1.65	0	-3	-4			2	4	5	5
	anti-phase	-2.85	-1.25	-1	0			5	3	3	3
	anti-phase	0.35	1.15	3	-9			2	3	5	5
	anti-phase	-2	-0.3	0	-2			5	5	4	4
	anti-phase	-2.1	-0.2	2	-6			3	3	4	4
	anti-phase	-0.35	-1.65	0	0			1	2	3	3
	anti-phase	-1.85	-0.55	-8	-1			5	5	4	5
	anti-phase	-2	-2.5	3	0			2	4	4	4
	anti-phase	0.7	2.65	0	-1			2	5	5	4
	asych	-2.7	-2.5	15	-20			5	5	4	5
	asych	-2.45	-0.75	-2	-4			3	4	5	3
	asych	0.45	0.7	3	-1			1	1	4	4
	asych	-0.75	-0.75	-6	1			4	3	4	4
	asych	-2.5	-3	-2	-5			3	2	4	4
	asych	-1.75	-0.65	3	-3			1	2	5	5
	asych	-3.1	-1.35	-4	-5			5	3	5	4
	asych	-2.95	-3.35	5	0			3	5	5	5
	asych	-0.2	1.7	2	-10			1	4	4	3
	asych	-1.8	-1.25	8	-1			2	2	4	4
	asych	-0.95	-0.3	5	-1			1	1	5	5
	asych	-3.2	-1.95	-7	0			4	5	5	5
	asych	0.05	-1.65	13	2			2	5	4	4
	asych	-3.1	-2.05	1	-2			5	5	5	5
	asych	-0.35	-0.15	-2	-1			1	2	5	4
	asych	-1.75	-0.4	3	0			4	5	4	4
	asych	-2.7	-2.3	6	-7			5	5	4	4
	asych	-0.3	-0.4	-6	-1			1	3	4	3
	asych	-2.45	-1.8	-7	-5			4	4	3	2
	asych	-3.1	-3.4	2	-4			5	3	5	5
	asych	-1.3	-1.45	-5	0			2	2	5	5
	asych	-0.4	0.15	5	-5			4	4	2	3

## Sheet: Fig. 5
Figure5	Group	Δ Pain intensity	Δ Unpleasantness	Δ N2 amplitude	Δ P2 amplitude
	in-phase	-1.16667	-1.66667	7.52241	-4.86923
	in-phase	-1.53333	-1.56667	5.91423	-0.02767
	in-phase	-0.966667	-1.3	2.11749	1.05176
	in-phase	-1.3	-0.6	4.58847	-4.15995
	in-phase	-0.7	-0.33333	1.59063	-3.23095
	in-phase	-1.13333	-0.76667	4.47298	0.61551
	in-phase	-1.43333	0	7.10581	-5.99561
	in-phase	-0.933333	-1.33333	-0.63715	1.94667
	in-phase	-0.6	-0.16667	4.01433	-1.91258
	in-phase	0.2	-0.06667	4.24874	-0.86514
	in-phase	-1.33333	-1.7	13.2939	-0.22423
	in-phase	-1.16667	-1.26667	-0.26451	-3.10165
	in-phase	-1.7	-0.4	4.17045	1.35058
	in-phase	-0.8	-0.7	4.58422	-0.9618
	in-phase	-1.66667	-1.66667	3.19389	-1.50242
	in-phase	-1.36667	-1.9	1.6895	-1.19123
	in-phase	-1.1	0	9.92846	8.01173
	in-phase	-0.433333	-1.06667	3.30603	-2.68875
	in-phase	-1.76667	-3.13333	3.34108	-1.55951
	in-phase	-0.733333	-0.7	0.46602	-0.23663
	in-phase	-0.833333	-1.4	4.29573	-0.1791
	in-phase	-1	-1.33333	5.66256	4.29597
	in-phase	-0.5	-0.43333	2.11031	-4.5019
	in-phase	-0.1	0.033333	-0.80639	-0.76547
	in-phase	-0.533333	-0.3	5.21459	-3.98154
	in-phase	-0.566667	-0.9	-1.80574	-2.35398
	anti-phase	-1.36667	-1.66667	0.909044	-2.52695
	anti-phase	-0.366667	-1.76667	5.01112	-1.90658
	anti-phase	-1.26667	-0.93333	0.999147	-2.79915
	anti-phase	-0.266667	0.133333	2.29812	1.01769
	anti-phase	-1.86667	-2.53333	3.06569	-3.94118
	anti-phase	-0.233333	-0.63333	0.799591	4.26432
	anti-phase	-0.633333	-0.36667	0.624614	-0.88289
	anti-phase	-2.53333	-3.5	8.69573	1.43094
	anti-phase	-0.133333	-0.23333	0.445691	-1.10966
	anti-phase	-1.1	-1.26667	2.51983	-1.86919
	anti-phase	0.524138	-1.67126	3.96742	-1.01951
	anti-phase	-0.733333	-1.33333	-2.1328	-6.94924
	anti-phase	0.766667	0.9	-3.92775	-1.3147
	anti-phase	1.03333	1.9	-2.48508	5.42789
	anti-phase	0.0333333	0	0.687005	-0.12681
	anti-phase	-0.833333	-1.7	5.29157	-3.09765
	anti-phase	-1.54483	-2.38966	-0.91542	-7.85718
	anti-phase	0.166667	-0.23333	0.774236	2.1315
	anti-phase	0.466667	-0.26667	0.561882	10.0855
	anti-phase	-0.7	-2.03333	2.4036	1.71814
	anti-phase	-1.1	-1.06667	2.1239	-7.71026
	anti-phase	-0.4	0	4.91398	-0.38525
	anti-phase	-2.7	-0.03333	9.45764	0.989778
	anti-phase	1.06667	1.06667	2.32479	-1.50937
	anti-phase	-2	-2.56667	-2.88654	-1.16887
	anti-phase	0.133333	0.2	0.299385	-0.18222
	asych	-1.4	-0.46667	7.46265	-4.37259
	asych	-0.833333	-0.46667	1.87689	1.41872
	asych	0.333333	-0.06667	-0.50553	2.09451
	asych	1	1	2.07107	-2.95299
	asych	-0.0666667	-0.5	0.025895	-3.26112
	asych	-0.7	0.733333	3.32793	-1.73954
	asych	-0.460591	-0.8	2.82585	-1.83391
	asych	-0.497701	-0.20575	-0.05414	-1.29332
	asych	1.06667	-0.2	0.736506	0.042702
	asych	-0.433333	-0.3	1.90823	-6.7858
	asych	-0.966667	-0.86667	4.33414	0.173851
	asych	-0.333333	-0.63333	0.834969	1.41741
	asych	-0.233333	-0.23333	-3.14426	-0.55325
	asych	1.59195	1.36782	-0.53076	-0.97358
	asych	-0.233333	-0.46667	-2.01696	-2.4686
	asych	0.233333	0.566667	6.90766	-1.9395
	asych	-0.0126437	0.003448	-0.07418	9.84481
	asych	-1.36667	-1.86667	-0.72737	-8.02412
	asych	-2.03333	-1.23333	0.317651	1.08111
	asych	0.344828	0.37931	0.394876	2.2693
	asych	-0.766667	-0.33333	0.938457	-0.00845
	asych	-0.566667	-0.63333	0.265406	0.355355
	asych	-1.16667	-1.63333	5.03042	-1.95028
	asych	-0.0666667	0.033333	1.47161	-4.51147
	asych	-0.933333	-0.83333	7.32681	-3.68058
	asych	-0.3	0.133333	3.18193	0.652157

## Sheet: Supplementary Fig. 1
Group	Q1	Q2	Q3	Q4
in-phase	5	4	4	4
in-phase	5	5	4	4
in-phase	3	5	5	5
in-phase	3	5	1	4
in-phase	5	5	3	5
in-phase	3	4	5	5
in-phase	5	3	5	5
in-phase	5	5	3	4
in-phase	4	5	4	5
in-phase	5	4	5	4
in-phase	5	5	4	4
in-phase	3	5	3	4
in-phase	5	3	4	5
in-phase	5	5	4	5
in-phase	5	5	4	5
in-phase	5	5	4	4
in-phase	4	3	5	4
in-phase	5	3	4	4
in-phase	3	5	3	5
in-phase	5	5	4	4
in-phase	5	5	4	4
in-phase	5	3	4	4
anti-phase	1	2	4	4
anti-phase	2	3	5	5
anti-phase	3	4	4	4
anti-phase	4	2	5	3
anti-phase	3	1	4	3
anti-phase	2	1	4	4
anti-phase	4	3	4	3
anti-phase	2	4	3	3
anti-phase	2	4	4	4
anti-phase	1	1	5	5
anti-phase	4	2	5	4
anti-phase	2	2	4	4
anti-phase	2	3	4	4
anti-phase	1	2	5	5
anti-phase	2	5	3	3
anti-phase	1	1	5	5
anti-phase	1	4	4	4
anti-phase	1	1	4	4
anti-phase	2	5	3	3
anti-phase	1	2	4	5
anti-phase	1	3	4	4
anti-phase	2	2	5	4
asych	4	5	4	5
asych	3	4	5	3
asych	4	4	4	4
asych	3	3	4	4
asych	5	3	4	4
asych	2	1	5	5
asych	4	4	5	4
asych	4	5	5	5
asych	3	5	4	3
asych	4	4	4	4
asych	2	4	5	5
asych	2	4	5	5
asych	3	3	4	4
asych	2	4	5	5
asych	3	4	5	4
asych	3	2	4	4
asych	1	2	4	4
asych	2	2	4	3
asych	4	5	3	2
asych	4	5	5	5
asych	4	4	5	5
asych	4	4	2	3

## Sheet: Supplementary Fig. 2
Group	Δ N1 amplitude	Δ N1 latency	Δ N2 latency	Δ P2 latency
in-phase	4.54871	4.54871	-31	0
in-phase	-2.3581	-2.3581	15	-57
in-phase	2.63233	2.63233	-38	0
in-phase	0.610962	0.610962	-10	-18
in-phase	-0.24899	-0.24899	4	0
in-phase	4.78829	4.78829	7	-40
in-phase	6.31183	6.31183	17	-9
in-phase	-1.73052	-1.73052	5	-4
in-phase	0.499819	0.499819	-18	2
in-phase	0.456489	0.456489	1	27
in-phase	11.3734	11.3734	11	19
in-phase	3.86943	3.86943	-6	-18
in-phase	-2.75302	-2.75302	0	-6
in-phase	0.334976	0.334976	10	0
in-phase	1.89083	1.89083	22	10
in-phase	4.01166	4.01166	-23	-4
in-phase	4.95028	4.95028	31	-34
in-phase	4.2115	4.2115	15	-19
in-phase	-1.66034	-1.66034	14	-23
in-phase	0.792663	0.792663	-26	-86
in-phase	-0.63452	-0.63452	-17	-8
in-phase	2.88116	2.88116	-1	-4
in-phase	3.55237	3.55237	5	-12
in-phase	0.185431	0.185431	-4	-4
in-phase	2.47912	2.47912	3	10
in-phase	1.6406	1.6406	-7	16
anti-phase	1.41903	1.41903	-80	-46
anti-phase	2.74327	2.74327	0	8
anti-phase	0.764284	0.764284	-3	-46
anti-phase	-0.15457	-0.15457	-7	16
anti-phase	-0.43285	-0.43285	-9	10
anti-phase	2.08182	2.08182	-3	-44
anti-phase	1.29349	1.29349	-61	-1
anti-phase	4.96276	4.96276	0	2
anti-phase	-0.35507	-0.35507	-5	-52
anti-phase	1.04688	1.04688	-20	-49
anti-phase	1.26442	1.26442	-6	6
anti-phase	1.77942	1.77942	-6	1
anti-phase	-4.37845	-4.37845	-13	-84
anti-phase	0.658342	0.658342	-5	-12
anti-phase	-0.34249	-0.34249	-9	-98
anti-phase	2.92476	2.92476	8	53
anti-phase	3.01481	3.01481	-5	-2
anti-phase	1.87774	1.87774	-18	-83
anti-phase	-2.11339	-2.11339	-5	-48
anti-phase	1.59282	1.59282	-15	-89
anti-phase	4.77231	4.77231	-20	10
anti-phase	6.08997	6.08997	-8	-24
anti-phase	5.15436	5.15436	21	15
anti-phase	5.59895	5.59895	23	26
anti-phase	-1.66759	-1.66759	0	88
anti-phase	0.000551	0.000551	-9	-27
asych	4.51491	4.51491	-3	-10
asych	0.055111	0.055111	-21	-72
asych	-1.24827	-1.24827	-30	-50
asych	2.15043	2.15043	-1	0
asych	1.42439	1.42439	-23	-2
asych	2.58018	2.58018	-10	-17
asych	0.864761	0.864761	-24	-3
asych	0.777322	0.777322	-25	36
asych	1.72563	1.72563	14	7
asych	1.31308	1.31308	26	85
asych	1.54746	1.54746	-2	-91
asych	-1.34804	-1.34804	-28	-11
asych	2.41712	2.41712	-8	-22
asych	-1.79657	-1.79657	25	25
asych	0.189224	0.189224	7	-27
asych	4.33257	4.33257	6	-23
asych	-4.07854	-4.07854	-32	-14
asych	2.75142	2.75142	-4	-4
asych	-0.39007	-0.39007	22	11
asych	2.46144	2.46144	-2	2
asych	1.0116	1.0116	14	0
asych	0.613961	0.613961	-3	-9
asych	5.13994	5.13994	16	75
asych	4.17916	4.17916	14	2
asych	4.47184	4.47184	5	-25
asych	1.63329	1.63329	-18	-34

## Sheet: Supplementary Fig. 4
Figure6B	condition	Δ alpha	Δ high γ			Figure6D	Δ Aperiodic exponent
	rest	-0.76	-3.36				0.25977
	rest	0.18	-0.65				0.01232
	rest	0.58	2.46				-0.19538
	rest	-2.76	-3.4				0.31543
	rest	-0.49	0.66				-0.03966
	rest	-4.79	-0.37				-0.05073
	rest	-1.29	-2.95				0.22747
	rest	-3.83	0.96				-0.01031
	rest	-1.28	-0.66				0.03377
	rest	-4.04	-1.08				0.07505
	rest	0.9	-0.46				0.02868
	rest	0.49	0.54				-0.28122
	rest	-2.37	-5.08				0.37247
	rest	-0.8	0.98				-0.12199
	rest	-2.17	-1.47				-0.00622
	rest	-2.89	0.7				0.00801
	rest	-1.75	-2.94				0.18949
	rest	-3.48	2.41				-0.23159
	rest	-0.01	-1.54				0.16077
	rest	-1.18	0.43				-0.03979
	90-bpm	1.84	4.24				-0.32056
	90-bpm	0.84	4.43				-0.3216
	90-bpm	0.04	0.58				-0.11257
	90-bpm	1.89	3.59				-0.36185
	90-bpm	-0.09	-1.85				0.0999
	90-bpm	-0.98	4.57				-0.35254
	90-bpm	-2.68	0.93				-0.11596
	90-bpm	0.55	3.41				-0.1698
	90-bpm	0.47	1.76				-0.15895
	90-bpm	-1.95	0.13				-0.03169
	90-bpm	-0.35	2.2				-0.17569
	90-bpm	-0.34	-1.35				-0.18494
	90-bpm	0.69	4.29				-0.43405
	90-bpm	-0.43	-0.15				0.00177
	90-bpm	-1.56	-1.92				0.17622
	90-bpm	1.5	3.44				-0.12461
	90-bpm	1.87	1.37				-0.06363
	90-bpm	1.53	-1.53				0.09108
	90-bpm	-1.02	2.04				-0.16149
	90-bpm	0.9	5.55				-0.48728
	120-bpm	1.29	2.27				-0.19577
	120-bpm	0.88	5.71				-0.52878
	120-bpm	1.07	3.09				-0.22287
	120-bpm	0.05	0.9				-0.09833
	120-bpm	-0.64	-1.12				-0.03833
	120-bpm	0.91	3.13				-0.31661
	120-bpm	-0.49	1.02				-0.09602
	120-bpm	-0.17	-0.47				-0.04645
	120-bpm	1.78	3.32				-0.16903
	120-bpm	0.29	-0.25				-0.00355
	120-bpm	-0.23	-0.17				0.07808
	120-bpm	-1.22	3.07				-0.36483
	120-bpm	-0.05	5.82				-0.56257
	120-bpm	-0.07	1.77				-0.0444
	120-bpm	0.52	0.09				-0.01384
	120-bpm	-1.55	1.61				-0.12988
	120-bpm	-1.48	0.97				-0.12764
	120-bpm	1.64	2.92				-0.262
	120-bpm	0.17	3.87				-0.32872
	120-bpm	0.98	4.66				-0.49798
